# Supplementary material for: Application of Normal-Phase Silica Column in Hydrophilic Interaction Liquid Chromatography Mode for Simultaneous Determination of Underivatized Amino Acids from Human Serum Samples via Liquid Chromatography–Tandem Mass Spectrometry
Source: Curr Issues Mol Biol. 2023 Nov 22;45(12):9354–67. doi: 10.3390/cimb45120586 (PMC10741747; doi:10.3390/cimb45120586)
Supplement: Supplementary file 1 [file cimb-45-00586-s001.zip]

Archive with 1 entries (1 files):
- cimb-2699402-supplementary.pdf
